# Supplementary material for: In Vitro Production and Exudation of 20-Hydroxymaytenin from Gymnosporia heterophylla (Eckl. and Zeyh.) Loes. Cell Culture
Source: Plants (Basel). 2021 Jul 21;10(8):1493. doi: 10.3390/plants10081493 (PMC8398937; doi:10.3390/plants10081493)
Supplement: Supplementary file 1 [file plants-10-01493-s001.zip]

Archive with 1 entries (1 files):
- plants-1228644-supplementary.pdf
